# Supplementary material for: Nitrogenous Compounds from the Antarctic Fungus Pseudogymnoascus sp. HSX2#-11
Source: Molecules. 2021 Apr 30;26(9):2636. doi: 10.3390/molecules26092636 (PMC8124204; doi:10.3390/molecules26092636)
Supplement: Supplementary file 1 [file molecules-26-02636-s001.zip]

Archive with 1 entries (1 files):
- molecules-1174616-supplementary.pdf
